# Supplementary material for: Data on miRNome changes in human cells exposed to nano- or ionic- forms of Cadmium
Source: Data Brief. 2020 Apr 30;30:105636. doi: 10.1016/j.dib.2020.105636 (PMC7225374; doi:10.1016/j.dib.2020.105636)
Supplement: Supplementary file 1 [file mmc1.xlsx]

## Sheet: HepG2_2.3 µg ml-1 CdS QDs
		RQ
Order	Assay	Treat. 3 µg ml-1 CdS QDs	Treat. 5.2 µg ml-1 Cd(II)	Treat. 3 µg ml-1 CdS QDs	Treat. 5.2 µg ml-1 Cd(II)
1	hsa-miR-7-5p	0.23944	1.65528	-2.06226	0.727074
2	hsa-let-7a-5p	0.789194	0.1383	-0.341549	-2.85413
3	hsa-let-7e-5p	0.798402	0.251949	-0.324812	-1.98879
4	hsa-let-7g-5p	0.662615	0.220348	-0.593758	-2.18215
5	hsa-miR-103a-3p	0.760671	0.246237	-0.394655	-2.02188
6	hsa-miR-106a-5p	0.808515	0.316683	-0.306654	-1.65889
7	hsa-miR-106b-3p	0.560227	0.00347474	-0.835916	-8.16888
8	hsa-miR-106b-5p	0.756567	0.260873	-0.40246	-1.93858
9	hsa-miR-1180-3p	1.44611	0.132342	0.532177	-2.91765
10	hsa-miR-1208	0.712815	0.147737	-0.488401	-2.7589
11	hsa-miR-122-5p	0.326105	0.440463	-1.61659	-1.18291
12	hsa-miR-1225-3p	0.235181	1.41713	-2.08816	0.502972
13	hsa-miR-1254	0.916823	0.163494	-0.125284	-2.61269
14	hsa-miR-1255b-5p	0.967352	0.219799	-0.0478878	-2.18575
15	hsa-miR-1257	0.13319	1	-2.90844	0
16	hsa-miR-125a-5p	0.608125	0.320075	-0.71756	-1.64352
17	hsa-miR-126-5p	0.40272	0.0975306	-1.31215	-3.358
18	hsa-miR-1267	3.05975	0.131448	1.61341	-2.92744
19	hsa-miR-1274a	0.409594	2.22668	-1.28773	1.1549
20	hsa-miR-1274b	0.341416	1.04388	-1.5504	0.0619563
21	hsa-miR-1275	1.38618	0.370928	0.471115	-1.43079
22	hsa-miR-1300	0.21275	0.0889748	-2.23277	-3.49046
23	hsa-miR-130b-3p	0.932262	0.35812	-0.101192	-1.48149
24	hsa-miR-142-3p	0.359581	1	-1.47561	0
25	hsa-miR-143-3p	0.703204	0.204266	-0.507984	-2.29148
26	hsa-miR-148b-3p	0.596907	0.358666	-0.744421	-1.47929
27	hsa-miR-149-3p	0.420604	1	-1.24946	0
28	hsa-miR-151a-3p	1.14291	0.430524	0.192717	-1.21584
29	hsa-miR-151a-5p	1.66903	0.160722	0.739008	-2.63736
30	hsa-miR-152-3p	0.864547	0.147584	-0.209984	-2.76039
31	hsa-miR-155-5p	0.481432	1	-1.0546	0
32	hsa-miR-15b-3p	0.890901	0.00486812	-0.166662	-7.68242
33	hsa-miR-15b-5p	0.742335	0.112702	-0.429857	-3.14941
34	hsa-miR-17-3p	0.163846	1	-2.60959	0
35	hsa-miR-17-5p	0.810411	0.267331	-0.303274	-1.9033
36	hsa-miR-184	1.2482	0.392668	0.319847	-1.34862
37	hsa-miR-18a-3p	0.739355	0.247276	-0.435661	-2.01581
38	hsa-miR-18a-5p	0.619622	0.155062	-0.69054	-2.68908
39	hsa-miR-18b-5p	0.682268	0.150897	-0.55159	-2.72836
40	hsa-miR-192-3p	1.07784	0.273723	0.108147	-1.86921
41	hsa-miR-195-5p	0.230783	0.182138	-2.11539	-2.4569
42	hsa-miR-197-3p	0.745194	0.438302	-0.424313	-1.19
43	hsa-miR-19b-3p	0.823434	0.369804	-0.280275	-1.43517
44	hsa-miR-19b-1-5p	1.01686	0.0620032	0.024126	-4.01151
45	hsa-miR-200a-5p	3.0489	0.453755	1.60829	-1.14001
46	hsa-miR-20a-3p	1.46036	0.23213	0.54632	-2.107
47	hsa-miR-20a-5p	0.905774	0.270375	-0.142776	-1.88697
48	hsa-miR-20b-5p	1.04768	0.383872	0.067194	-1.3813
49	hsa-miR-21-3p	0.716126	0.21946	-0.481714	-2.18797
50	hsa-miR-218-5p	0.264525	4.28941	-1.91852	2.10078
51	hsa-miR-222-5p	1.15705	0.0382123	0.210445	-4.70982
52	hsa-miR-23b-3p	0.204644	0.0868695	-2.28881	-3.52501
53	hsa-miR-26a-5p	1.03339	0.307881	0.0473825	-1.69955
54	hsa-miR-26a-1-3p	0.899196	0.131794	-0.153292	-2.92365
55	hsa-miR-26b-3p	2.42954	0.278982	1.28068	-1.84175
56	hsa-miR-26b-5p	0.930708	0.381748	-0.1036	-1.38931
57	hsa-miR-27a-5p	0.858376	0.314773	-0.220318	-1.66762
58	hsa-miR-27b-5p	1.9477	0.0190568	0.961771	-5.71355
59	hsa-miR-28-5p	0.702035	0.265002	-0.510385	-1.91593
60	hsa-miR-29a-5p	0.509376	0.351082	-0.973196	-1.51012
61	hsa-miR-29b-1-5p	0.678595	0.43694	-0.559378	-1.19449
62	hsa-miR-30a-5p	1.91459	0.482472	0.937037	-1.05148
63	hsa-miR-30b-5p	0.77345	0.334976	-0.370621	-1.57787
64	hsa-miR-30c-5p	0.620748	0.31838	-0.687922	-1.65118
65	hsa-miR-30d-3p	0.842601	0.0197615	-0.247078	-5.66117
66	hsa-miR-30d-5p	1.75377	0.451482	0.810463	-1.14726
67	hsa-miR-30e-3p	0.635793	0.0744371	-0.65337	-3.74784
68	hsa-miR-32-5p	0.472021	0.147918	-1.08308	-2.75713
69	hsa-miR-323a-3p	0.318177	1	-1.6521	0
70	hsa-miR-324-5p	1.13899	0.235095	0.187758	-2.08868
71	hsa-miR-330-3p	0.698634	0.225165	-0.517391	-2.15095
72	hsa-miR-331-5p	0.287692	1	-1.79741	0
73	hsa-miR-335-3p	1.34446	0.285676	0.427029	-1.80755
74	hsa-miR-335-5p	0.180356	0.248318	-2.47108	-2.00974
75	hsa-miR-338-3p	0.290758	1	-1.78211	0
76	hsa-miR-338-5p	0.0489573	1	-4.35233	0
77	hsa-miR-339-5p	0.432199	0.0606103	-1.21023	-4.04429
78	hsa-miR-34a-3p	1.00147	0.436923	0.00211517	-1.19455
79	hsa-miR-34a-5p	0.97604	0.442875	-0.0349884	-1.17503
80	hsa-miR-362-5p	0.83297	0.321875	-0.263664	-1.63543
81	hsa-miR-365a-3p	0.877063	0.398868	-0.189247	-1.32602
82	hsa-miR-378a-5p	0.33201	0.167259	-1.5907	-2.57985
83	hsa-miR-425-3p	0.538732	0.314631	-0.892361	-1.66827
84	hsa-miR-432-3p	0.197157	1	-2.34258	0
85	hsa-miR-454-5p	0.42943	0.135041	-1.2195	-2.88853
86	hsa-miR-455-5p	0.706609	0.140371	-0.501017	-2.83268
87	hsa-miR-455-3p	0.774242	0.129612	-0.369144	-2.94772
88	hsa-miR-483-3p	1.45868	0.146703	0.544663	-2.76903
89	hsa-miR-489-3p	0.319196	0.183193	-1.64748	-2.44857
90	hsa-miR-494-3p	1.00594	0.0307062	0.0085411	-5.02533
91	hsa-miR-501-5p	0.831102	0.202729	-0.266903	-2.30238
92	hsa-miR-502-3p	0.662368	0.463768	-0.594296	-1.10852
93	hsa-miR-505-5p	0.961986	0.277081	-0.055912	-1.85162
94	hsa-miR-523-3p	0.0758685	0.952583	-3.72036	-0.0700836
95	hsa-miR-532-3p	0.838523	0.146396	-0.254078	-2.77205
96	hsa-miR-548b-3p	0.401432	3.87927	-1.31677	1.95578
97	hsa-miR-550a-3p	0.940848	0.141988	-0.0879669	-2.81616
98	hsa-miR-550a-5p	1.71545	0.497715	0.778589	-1.00661
99	hsa-miR-572	0.567033	0.177382	-0.818495	-2.49507
100	hsa-miR-573	0.210751	0.302187	-2.24639	-1.72649
101	hsa-miR-589-3p	0.354611	17.7777	-1.49569	4.152
102	hsa-miR-590-3p	1.01865	0.150221	0.0266608	-2.73484
103	hsa-miR-597-5p	0.459666	1	-1.12134	0
104	hsa-miR-618	0.549989	0.107679	-0.862526	-3.21519
105	hsa-miR-625	0.706621	0.422746	-0.500992	-1.24214
106	hsa-miR-652-3p	0.87157	0.211392	-0.198311	-2.24201
107	hsa-miR-660-5p	0.764591	0.465801	-0.387239	-1.10221
108	hsa-miR-661	0.279181	0.181851	-1.84073	-2.45917
109	hsa-miR-664a-3p	1.21301	0.47285	0.278595	-1.08055
110	hsa-miR-744-3p	0.862361	0.437538	-0.213636	-1.19252
111	hsa-miR-744-5p	1.14784	0.327401	0.198925	-1.61087
112	hsa-miR-766-3p	1.34918	0.0403245	0.432087	-4.6322
113	hsa-miR-769-5p	1.53727	0.306641	0.620371	-1.70538
114	hsa-miR-875-5p	0.561029	0.481512	-0.833853	-1.05436
115	hsa-miR-92a-3p	0.777483	0.466054	-0.363117	-1.10143
116	hsa-miR-942-5p	0.584797	0.244291	-0.773993	-2.03333
117	hsa-miR-99b-3p	0.767631	0.459084	-0.381515	-1.12317
118	hsa-miR-99b-5p	0.990153	0.43254	-0.0142765	-1.20909
119	hsa-miR-140-5p	0.975911	0.413038	-0.0351791	-1.27565
120	hsa-miR-93-5p	0.885451	0.23169	-0.175516	-2.10973
121	hsa-miR-7-1-3p	1.0761	0.314888	0.105818	-1.66709
122	hsa-miR-100-5p	1	14.1235	0	3.82002
123	hsa-miR-1183	2.43426	0.619989	1.28348	-0.689686
124	hsa-miR-1226-5p	10.2376	1	3.3558	0
125	hsa-miR-1244	22.5635	1	4.49592	0
126	hsa-miR-125a-3p	1	2.60541	0	1.38151
127	hsa-miR-128-3p	1	2.74999	0	1.45943
128	hsa-miR-1290	1.62949	5.30057	0.70442	2.40615
129	hsa-miR-1291	1.98178	28.8362	0.986799	4.84981
130	hsa-miR-1296-5p	3.91672	1	1.96964	0
131	hsa-miR-132-3p	1.13039	2.22465	0.176821	1.15358
132	hsa-miR-133a-3p	6.30571	10.4082	2.65666	3.37965
133	hsa-miR-15a-3p	3.30167	1	1.7232	0
134	hsa-miR-190b	7.50013	1	2.90692	0
135	hsa-miR-191-3p	4.88445	1.55513	2.2882	0.637035
136	hsa-miR-193a-5p	3.09755	1	1.63113	0
137	hsa-miR-193b-5p	5.18088	1	2.3732	0
138	hsa-miR-196b-5p	1.04779	11.2753	0.0673561	3.4951
139	hsa-miR-202-3p	14.45	12.4306	3.85299	3.63582
140	hsa-miR-212-3p	0.827843	2.59044	-0.272572	1.3732
141	hsa-miR-222-3p	0.981422	2.10248	-0.0270539	1.07209
142	hsa-miR-24-2-5p	2.22055	1	1.15092	0
143	hsa-miR-296-5p	3.31836	1	1.73047	0
144	hsa-miR-30a-3p	11.073	6.36987	3.46897	2.67126
145	hsa-miR-31-5p	1	30.0479	0	4.90919
146	hsa-miR-340-3p	2.34272	0.75256	1.22819	-0.410122
147	hsa-miR-34b-3p	3.61862	6.20177	1.85544	2.63268
148	hsa-miR-372-3p	2.44472	24.7561	1.28967	4.62971
149	hsa-miR-376a-3p	11.1349	125.113	3.47701	6.96709
150	hsa-miR-376c-3p	1.4311	11.6915	0.51712	3.54739
151	hsa-miR-409-3p	5.89402	2.85971	2.55925	1.51587
152	hsa-miR-410-3p	1.3187	2.73572	0.39912	1.45192
153	hsa-miR-500a-3p	4.18548	1	2.06539	0
154	hsa-miR-502-5p	4.82894	1	2.27171	0
155	hsa-miR-520c-3p	2.40227	1	1.2644	0
156	hsa-miR-548b-5p	4.13324	3.42346	2.04727	1.77546
157	hsa-miR-549a	6.638	1	2.73075	0
158	hsa-miR-582-3p	19.4271	1	4.27999	0
159	hsa-miR-601	2.35123	3.19892	1.23342	1.67759
160	hsa-miR-605-5p	1	3.71148	0	1.89199
161	hsa-miR-628-3p	4.34954	0.671831	2.12086	-0.57383
162	hsa-miR-636	2.35108	4.65212	1.23332	2.21789
163	hsa-miR-638	0.986497	4.14581	-0.0196133	2.05165
164	hsa-miR-643	7.61995	3.20715	2.92978	1.68129
165	hsa-miR-921	1	13.8035	0	3.78696
166	hsa-miR-92a-1-5p	2.98076	1	1.57568	0

## Sheet: THP-1_5 µg ml-1 Cd
		RQ
Order	Assay	Treat. 11.4 µg ml-1 Cd(II)	Treat. 6.4 µg ml-1 CdS QDs	Treat. 11.4 µg ml-1 Cd(II)	Treat. 6.4 µg ml-1 CdS QDs
1	hsa-miR-101-3p	2.62493	0.142934	1.39228	-2.80658
2	hsa-miR-1255b-5p	38.1926	3.94196	5.25522	1.97891
3	hsa-miR-125a-5p	2.22283	0.459482	1.1524	-1.12192
4	hsa-miR-1260a	2.20744	0.110683	1.14237	-3.17549
5	hsa-miR-1269a	3.7756	0.397516	1.91671	-1.33091
6	hsa-miR-1274b	2.54334	0.0668129	1.34673	-3.90373
7	hsa-miR-1275	2.17811	0.137147	1.12308	-2.86621
8	hsa-miR-1290	2.05283	0.468263	1.03761	-1.09461
9	hsa-miR-1300	2.73288	2.28594	1.45042	1.19279
10	hsa-miR-132-3p	2.07848	0.325083	1.05553	-1.62112
11	hsa-miR-135b-5p	2.15588	0.033521	1.10828	-4.89879
12	hsa-miR-138-5p	2.42507	0.146692	1.27803	-2.76914
13	hsa-miR-140-5p	2.08112	0.456749	1.05736	-1.13053
14	hsa-miR-145-3p	2.27763	0.400166	1.18753	-1.32133
15	hsa-miR-151a-5p	2.75703	0.494664	1.46311	-1.01548
16	hsa-miR-155-5p	2.11009	0.444189	1.0773	-1.17075
17	hsa-miR-16-5p	2.29437	0.298961	1.1981	-1.74197
18	hsa-miR-181c-5p	2.33862	2.86563	1.22565	1.51885
19	hsa-miR-190a-5p	0.438308	0.0198577	-1.18998	-5.65416
20	hsa-miR-193b-3p	3.56799	0.291339	1.83511	-1.77923
21	hsa-miR-199a-3p	3.57383	0.321558	1.83747	-1.63685
22	hsa-miR-210-3p	3.18347	0.193008	1.6706	-2.37327
23	hsa-miR-211-5p	2.77792	0.0407537	1.474	-4.61692
24	hsa-miR-222-3p	2.02033	0.337201	1.01459	-1.56832
25	hsa-miR-22-5p	2.34998	0.48463	1.23265	-1.04504
26	hsa-miR-24-3p	3.19574	0.475421	1.67615	-1.07272
27	hsa-miR-28-3p	2.49839	0.408465	1.321	-1.29172
28	hsa-miR-29c-5p	2.37142	0.124783	1.24575	-3.0025
29	hsa-miR-30b-5p	2.50971	0.393693	1.32752	-1.34486
30	hsa-miR-30c-5p	2.28616	0.36723	1.19292	-1.44524
31	hsa-miR-30d-5p	4.65896	0.490537	2.22001	-1.02757
32	hsa-miR-320a	3.64893	0.448352	1.86748	-1.1573
33	hsa-miR-324-3p	2.19852	0.203317	1.13654	-2.2982
34	hsa-miR-328-3p	3.85795	0.196663	1.94784	-2.3462
35	hsa-miR-449a	5.40357	0.450355	2.43391	-1.15087
36	hsa-miR-483-5p	3.33607	0.0581284	1.73815	-4.10461
37	hsa-miR-484	2.77461	0.482483	1.47229	-1.05145
38	hsa-miR-501-5p	2.92668	0.0609057	1.54926	-4.03728
39	hsa-miR-532-5p	2.55478	0.323345	1.3532	-1.62885
40	hsa-miR-542-3p	5.35976	0.112254	2.42217	-3.15516
41	hsa-miR-542-5p	3.57946	0.105036	1.83974	-3.25104
42	hsa-miR-548j-5p	44.0653	2.76514	5.46157	1.46735
43	hsa-miR-598-3p	2.78151	0.327669	1.47587	-1.60969
44	hsa-miR-708-5p	2.54143	0.296912	1.34564	-1.75189
45	hsa-miR-720	2.33937	0.193268	1.22612	-2.37132
46	hsa-miR-885-5p	2.20621	0.456775	1.14157	-1.13044
47	hsa-miR-886-3p	2.00152	0.252688	1.00109	-1.98457
48	hsa-miR-886-5p	2.45432	0.312375	1.29532	-1.67865
49	hsa-miR-93-5p	2.29774	0.343748	1.20022	-1.54058
50	hsa-miR-938	2.35088	5.55843	1.2332	2.47468
51	hsa-miR-9-5p	3.51556	0.368374	1.81376	-1.44075
52	hsa-miR-99b-3p	3.29063	4.05761	1.71836	2.02063

## Sheet: THP-1_5 - 39 µg ml-1 Cd
		RQ
Order	Assay	Treat. 11.4 µg ml-1 Cd(II)	Treat. 50 µg ml-1 CdS QDs	Treat. 11.4 µg ml-1 Cd(II)	Treat. 50 µg ml-1 CdS QDs
1	hsa-miR-29b-1-5p	2.475	2.336	1.31	1.22
2	hsa-miR-486-3p	2.79	29.482	1.48	4.88
3	hsa-miR-548j-5p	2.765	3.661	1.47	1.87
4	hsa-miR-1225-3p	56.943	0.262	5.83	-1.93
5	hsa-miR-1255b-5p	3.942	0.166	1.98	-2.59
6	hsa-miR-181c-5p	2.866	0.115	1.52	-3.13
7	hsa-miR-222-5p	2.392	0.491	1.26	-1.02
8	hsa-miR-618	37.044	0.249	5.21	-2.01
9	hsa-let-7a-5p	0.252	0.064	-1.99	-3.97
10	hsa-let-7b-5p	0.107	0.023	-3.22	-5.44
11	hsa-let-7c-5p	0.259	0.044	-1.95	-4.5
12	hsa-let-7d-5p	0.383	0.081	-1.38	-3.62
13	hsa-let-7e-5p	0.237	0.187	-2.08	-2.42
14	hsa-let-7f-5p	0.359	0.043	-1.48	-4.52
15	hsa-let-7g-5p	0.388	0.101	-1.37	-3.31
16	hsa-miR-100-5p	0.406	0.025	-1.3	-5.34
17	hsa-miR-1-3p	0.193	0.049	-2.38	-4.37
18	hsa-miR-101-3p	0.143	0.023	-2.81	-5.44
19	hsa-miR-106a-5p	0.218	0.058	-2.2	-4.1
20	hsa-miR-106b-5p	0.385	0.079	-1.38	-3.66
21	hsa-miR-1208	0.222	0.067	-2.17	-3.89
22	hsa-miR-125a-5p	0.459	0.34	-1.12	-1.56
23	hsa-miR-125b-5p	0.368	0.033	-1.44	-4.92
24	hsa-miR-1260a	0.111	0.089	-3.18	-3.49
25	hsa-miR-1269a	0.398	0.163	-1.33	-2.62
26	hsa-miR-1274A	0.107	0.046	-3.22	-4.44
27	hsa-miR-1274B	0.067	0.035	-3.9	-4.82
28	hsa-miR-1275	0.137	0.047	-2.87	-4.41
29	hsa-miR-1285-3p	0.382	0.431	-1.39	-1.21
30	hsa-miR-1290	0.468	0.081	-1.09	-3.62
31	hsa-miR-1291	0.058	0.162	-4.1	-2.63
32	hsa-miR-130b-3p	0.169	0.026	-2.56	-5.28
33	hsa-miR-132-3p	0.325	0.047	-1.62	-4.41
34	hsa-miR-133b	0.288	0.039	-1.79	-4.7
35	hsa-miR-135b-5p	0.034	0.007	-4.9	-7.21
36	hsa-miR-138-5p	0.147	0.094	-2.77	-3.41
37	hsa-miR-139-5p	0.462	0.139	-1.11	-2.85
38	hsa-miR-142-5p	0.275	0.04	-1.87	-4.65
39	hsa-miR-143-3p	0.144	0.026	-2.8	-5.26
40	hsa-miR-145-3p	0.4	0.099	-1.32	-3.33
41	hsa-miR-145-5p	0.201	0.092	-2.31	-3.45
42	hsa-miR-149-5p	0.243	0.113	-2.04	-3.15
43	hsa-miR-151a-5p	0.495	0.142	-1.02	-2.82
44	hsa-miR-155-5p	0.444	0.14	-1.17	-2.84
45	hsa-miR-16-5p	0.299	0.252	-1.74	-1.99
46	hsa-miR-17-3p	0.265	0.366	-1.92	-1.45
47	hsa-miR-17-5p	0.27	0.095	-1.89	-3.39
48	hsa-miR-185-5p	0.417	0.089	-1.26	-3.49
49	hsa-miR-190a-5p	0.02	0.005	-5.65	-7.51
50	hsa-miR-192-5p	0.396	0.084	-1.34	-3.58
51	hsa-miR-193a-5p	0.188	0.058	-2.41	-4.12
52	hsa-miR-193b-3p	0.291	0.05	-1.78	-4.33
53	hsa-miR-194-5p	0.051	0.003	-4.31	-8.22
54	hsa-miR-199a-3p	0.322	0.06	-1.64	-4.06
55	hsa-miR-20a-5p	0.215	0.031	-2.22	-5
56	hsa-miR-20b-5p	0.263	0.076	-1.92	-3.71
57	hsa-miR-210-3p	0.193	0.098	-2.37	-3.35
58	hsa-miR-21-5p	0.28	0.027	-1.84	-5.22
59	hsa-miR-211-5p	0.041	0.012	-4.62	-6.44
60	hsa-miR-215-5p	0.035	0.013	-4.85	-6.28
61	hsa-miR-218-5p	0.266	0.068	-1.91	-3.89
62	hsa-miR-22-5p	0.485	0.297	-1.05	-1.75
63	hsa-miR-221-3p	0.249	0.071	-2.01	-3.81
64	hsa-miR-222-3p	0.337	0.074	-1.57	-3.76
65	hsa-miR-223-3p	0.293	0.059	-1.77	-4.09
66	hsa-miR-23a-3p	0.082	0.017	-3.61	-5.9
67	hsa-miR-24-3p	0.475	0.223	-1.07	-2.16
68	hsa-miR-24-2-5p	0.469	0.231	-1.09	-2.11
69	hsa-miR-25-3p	0.189	0.046	-2.4	-4.44
70	hsa-miR-26a-5p	0.315	0.061	-1.67	-4.04
71	hsa-miR-26b-5p	0.369	0.074	-1.44	-3.77
72	hsa-miR-27a-3p	0.307	0.046	-1.7	-4.43
73	hsa-miR-28-3p	0.408	0.141	-1.29	-2.83
74	hsa-miR-29b-3p	0.277	0.026	-1.85	-5.26
75	hsa-miR-29c-3p	0.468	0.033	-1.1	-4.92
76	hsa-miR-301a-3p	0.344	0.069	-1.54	-3.85
77	hsa-miR-30b-5p	0.394	0.219	-1.34	-2.19
78	hsa-miR-30c-5p	0.367	0.182	-1.45	-2.46
79	hsa-miR-30d-5p	0.491	0.277	-1.03	-1.85
80	hsa-miR-320a	0.448	0.094	-1.16	-3.42
81	hsa-miR-32-5p	0.249	0.007	-2.01	-7.07
82	hsa-miR-320b	0.116	0.009	-3.11	-6.72
83	hsa-miR-324-3p	0.203	0.115	-2.3	-3.11
84	hsa-miR-328-3p	0.197	0.04	-2.35	-4.66
85	hsa-miR-330-3p	0.268	0.123	-1.9	-3.03
86	hsa-miR-331-3p	0.371	0.065	-1.43	-3.95
87	hsa-miR-335-5p	0.159	0.046	-2.65	-4.45
88	hsa-miR-339-5p	0.389	0.076	-1.36	-3.72
89	hsa-miR-362-5p	0.494	0.188	-1.02	-2.41
90	hsa-miR-365a-3p	0.468	0.137	-1.1	-2.87
91	hsa-miR-374a-5p	0.466	0.216	-1.1	-2.21
92	hsa-miR-374a-3p	0.235	0.036	-2.09	-4.81
93	hsa-miR-425-5p	0.278	0.085	-1.85	-3.56
94	hsa-miR-449a	0.45	0.135	-1.15	-2.89
95	hsa-miR-455-5p	0.341	0.03	-1.55	-5.06
96	hsa-miR-483-5p	0.058	0.032	-4.1	-4.97
97	hsa-miR-484	0.482	0.394	-1.05	-1.34
98	hsa-miR-494-3p	0.293	0.021	-1.77	-5.57
99	hsa-miR-500a-5p	0.245	0.072	-2.03	-3.8
100	hsa-miR-501-5p	0.061	0.04	-4.04	-4.65
101	hsa-miR-502-3p	0.086	0.007	-3.53	-7.06
102	hsa-miR-505-5p	0.395	0.119	-1.34	-3.08
103	hsa-miR-518b	0.03	0.012	-5.05	-6.33
104	hsa-miR-532-5p	0.323	0.126	-1.63	-2.99
105	hsa-miR-542-3p	0.112	0.185	-3.16	-2.43
106	hsa-miR-542-5p	0.105	0.086	-3.25	-3.54
107	hsa-miR-572	0.183	0.037	-2.45	-4.75
108	hsa-miR-590-5p	0.41	0.127	-1.28	-2.97
109	hsa-miR-592	0.12	0.059	-3.06	-4.09
110	hsa-miR-598-3p	0.328	0.048	-1.61	-4.38
111	hsa-miR-625-5p	0.236	0.026	-2.08	-5.25
112	hsa-miR-628-3p	0.482	0.276	-1.05	-1.86
113	hsa-miR-638	0.048	0.019	-4.39	-5.76
114	hsa-miR-642a-5p	0.265	0.034	-1.92	-4.88
115	hsa-miR-652-3p	0.009	0.001	-6.73	-10.1
116	hsa-miR-660-5p	0.335	0.051	-1.58	-4.28
117	hsa-miR-671-3p	0.348	0.054	-1.52	-4.2
118	hsa-miR-708-5p	0.297	0.015	-1.75	-6.09
119	hsa-miR-720	0.193	0.201	-2.37	-2.32
120	hsa-miR-744-5p	0.388	0.051	-1.37	-4.3
121	hsa-miR-885-5p	0.457	0.14	-1.13	-2.83
122	hsa-miR-886-3p	0.253	0.033	-1.98	-4.91
123	hsa-miR-886-5p	0.312	0.069	-1.68	-3.86
124	hsa-miR-9-5p	0.368	0.15	-1.44	-2.74
125	hsa-miR-92a-3p	0.387	0.055	-1.37	-4.18
126	hsa-miR-939-5p	0.342	0.098	-1.55	-3.36
127	hsa-miR-98-5p	0.174	0.023	-2.52	-5.46
128	hsa-miR-140-5p	0.457	0.11	-1.13	-3.19
129	hsa-miR-374b-5p	0.409	0.139	-1.29	-2.85
130	hsa-miR-491-5p	0.235	0.079	-2.09	-3.66
131	hsa-miR-93-5p	0.344	0.051	-1.54	-4.31
132	hsa-miR-29c-5p	0.125	0.286	-3	-1.81

## Sheet: Comparison between cells
		RQ
Order	Assay	HepG2 3 µg ml-1 CdS QDs	THP-1 50 µg ml-1 CdS QDs	HepG2 3 µg ml-1 CdS QDs	THP-1 50 µg ml-1 CdS QDs
1	hsa-miR-17-3p	0.163846	0.0953225	-2.60959	-3.39104
2	hsa-miR-335-5p	0.180356	0.045765	-2.47108	-4.44961
3	hsa-miR-432-3p	0.197157	0.354318	-2.34258	-1.49688
4	hsa-miR-573	0.210751	0.284311	-2.24639	-1.81446
5	hsa-miR-195-5p	0.230783	0.192393	-2.11539	-2.37787
6	hsa-miR-1225-3p	0.235181	0.262325	-2.08816	-1.93057
7	hsa-miR-218-5p	0.264525	0.0675894	-1.91852	-3.88706
8	hsa-miR-489-3p	0.319196	0.0964961	-1.64748	-3.37339
9	hsa-miR-378a-5p	0.33201	0.436031	-1.5907	-1.1975
10	hsa-miR-1274B	0.409594	0.0462159	-1.28773	-4.43547
11	hsa-miR-589-3p	0.354611	0.49414	-1.49569	-1.01701
12	hsa-miR-142-3p	0.359581	0.0583753	-1.47561	-4.0985
13	hsa-miR-1274A	0.409594	0.0462159	-1.28773	-4.43547
14	hsa-miR-149-3p	0.420604	0.0726063	-1.24946	-3.78376
15	hsa-miR-339-5p	0.432199	0.263018	-1.21023	-1.92676
16	hsa-miR-32-5p	0.472021	0.00745882	-1.08308	-7.06684
17	hsa-miR-155-5p	0.481432	0.139771	-1.0546	-2.83886
18	hsa-miR-454-5p	0.42943	15.3183	-1.2195	3.93718
19	hsa-miR-24-2-5p	2.22055	0.231265	1.15092	-2.11238
20	hsa-miR-636	2.35108	0.105166	1.23332	-3.24926
21	hsa-miR-520c-3p	2.40227	0.165239	1.2644	-2.59737
22	hsa-miR-1183	2.43426	0.00925991	1.28348	-6.75479
23	hsa-miR-92a-1-5p	2.98076	0.201196	1.57568	-2.31333
24	hsa-miR-1267	3.05975	0.245858	1.61341	-2.0241
25	hsa-miR-193a-5p	3.09755	0.143027	1.63113	-2.80564
26	hsa-miR-15a-3p	3.30167	0.308504	1.7232	-1.69664
27	hsa-miR-34b-3p	3.61862	0.305531	1.85544	-1.71061
28	hsa-miR-628-3p	4.34954	0.276046	2.12086	-1.85702
29	hsa-miR-133a-3p	6.30571	0.354435	2.65666	-1.49641
30	hsa-miR-190b	7.50013	0.160518	2.90692	-2.63919

## Sheet: Comparison_all CdS QDs doses
		RQ
Order	Assay	HepG2 3 µg ml-1 CdS QDs	THP-1 6.4 µg ml-1 CdS QDs	THP-1 50 µg ml-1 CdS QDs	HepG2 3 µg ml-1 CdS QDs	THP-1 6.4 µg ml-1 CdS QDs	THP-1 50 µg ml-1 CdS QDs
1	hsa-miR-454-5p	0.42943	1	15.3183	-1.2195	0	3.93718
2	hsa-miR-17-3p	0.163846	1	0.0953225	-2.60959	0	-3.39104
3	hsa-miR-335-5p	0.180356	1	0.045765	-2.47108	0	-4.44961
4	hsa-miR-432-3p	0.197157	1	0.354318	-2.34258	0	-1.49688
5	hsa-miR-573	0.210751	1	0.284311	-2.24639	0	-1.81446
6	hsa-miR-195-5p	0.230783	1	0.192393	-2.11539	0	-2.37787
7	hsa-miR-1225-3p	0.235181	1	0.262325	-2.08816	0	-1.93057
8	hsa-miR-218-5p	0.264525	1	0.0675894	-1.91852	0	-3.88706
9	hsa-miR-378a-5p	0.33201	1	0.436031	-1.5907	0	-1.1975
10	hsa-miR-142-3p	0.359581	1	0.0583753	-1.47561	0	-4.0985
11	hsa-miR-1274a	0.409594	1	0.0462159	-1.28773	0	-4.43547
12	hsa-miR-339-5p	0.432199	1	0.263018	-1.21023	0	-1.92676
13	hsa-miR-32-5p	0.472021	1	0.00745882	-1.08308	0	-7.06684
14	hsa-miR-489-3p	0.319196	1	0.0964961	-1.64748	0	-3.37339
15	hsa-miR-149-3p	0.420604	1	0.0726063	-1.24946	0	-3.78376
16	hsa-miR-190a-5p	1	0.438308	0.00547796	0	-1.18998	-7.51215
17	hsa-miR-449b-5p	1	0.154934	0.0471452	0	-2.69028	-4.40674
18	hsa-miR-616-3p	1	0.0787271	0.455005	0	-3.667	-1.13605
19	hsa-miR-875-5p	1	0.308656	0.0612414	0	-1.69593	-4.02935
20	hsa-miR-181a-3p	1	2.6281	0.117643	0	1.39402	-3.08751
21	hsa-miR-518f-3p	1	4.26541	2.35908	0	2.09269	1.23823
22	hsa-miR-545-3p	1	3.40493	3.63584	0	1.76762	1.86229
23	hsa-miR-548j-5p	1	44.0653	3.66051	0	5.46157	1.87204
24	hsa-miR-338-5p	0.0489573	2.50148	1	-4.35233	1.32278	0
25	hsa-miR-1300	0.21275	2.73288	1	-2.23277	1.45042	0
26	hsa-miR-7-5p	0.23944	22.596	1	-2.06226	4.49799	0
27	hsa-miR-126-5p	0.40272	2.42597	1	-1.31215	1.27856	0
28	hsa-miR-1274b	0.409594	2.54334	0.0462159	-1.28773	1.34673	-4.43547
29	hsa-miR-589-3p	0.354611	3.96917	0.49414	-1.49569	1.98884	-1.01701
30	hsa-miR-155-5p	0.481432	2.11009	0.139771	-1.0546	1.0773	-2.83886
31	hsa-miR-548b-5p	0.401432	4.94675	1	-1.31677	2.30648	0
32	hsa-miR-502-5p	4.82894	2.38344	1	2.27171	1.25305	0
33	hsa-miR-191-3p	4.88445	2.50912	1	2.2882	1.32718	0
34	hsa-miR-1226-5p	10.2376	11.3464	1	3.3558	3.50416	0
35	hsa-miR-30a-3p	11.073	2.05142	1	3.46897	1.03662	0
36	hsa-miR-202-3p	14.45	0.357026	1	3.85299	-1.4859	0
37	hsa-miR-24-2-5p	2.22055	1	0.231265	1.15092	0	-2.11238
38	hsa-miR-636	2.35108	1	0.105166	1.23332	0	-3.24926
39	hsa-miR-520c-3p	2.40227	1	0.165239	1.2644	0	-2.59737
40	hsa-miR-193a-5p	3.09755	1	0.143027	1.63113	0	-2.80564
41	hsa-miR-15a-3p	3.30167	1	0.308504	1.7232	0	-1.69664
42	hsa-miR-34b-3p	3.61862	1	0.305531	1.85544	0	-1.71061
43	hsa-miR-628-3p	4.34954	1	0.276046	2.12086	0	-1.85702
44	hsa-miR-1183	2.43426	3.03921	0.00925991	1.28348	1.60369	-6.75479
45	hsa-miR-92a-1-5p	2.98076	2.13561	0.201196	1.57568	1.09465	-2.31333
46	hsa-miR-1267	3.05975	16.0005	0.245858	1.61341	4.00004	-2.0241
47	hsa-miR-133a-3p	6.30571	2.28473	0.354435	2.65666	1.19202	-1.49641
48	hsa-miR-190b	7.50013	2.4262	0.160518	2.90692	1.2787	-2.63919
49	hsa-miR-100-3p	1	2.27481	0.385084	0	1.18575	-1.37675
50	hsa-miR-101-3p	1	2.62493	0.023086	0	1.39228	-5.43683
51	hsa-miR-10a-5p	1	2.47792	0.0503937	0	1.30913	-4.31061
52	hsa-miR-1201	1	2.66866	0.496822	0	1.41611	-1.0092
53	hsa-miR-1254	1	2.23735	0.293532	0	1.16179	-1.76841
54	hsa-miR-1255b-5p	1	38.1926	0.165545	0	5.25522	-2.5947
55	hsa-miR-125a-3p	1	3.02156	0.164912	0	1.59529	-2.60023
56	hsa-miR-125a-5p	1	2.22283	0.339671	0	1.1524	-1.55779
57	hsa-miR-1260a	1	2.20744	0.0887426	0	1.14237	-3.49423
58	hsa-miR-126-3p	1	2.28286	0.252899	0	1.19084	-1.98337
59	hsa-miR-1269a	1	3.7756	0.162885	0	1.91671	-2.61808
60	hsa-miR-1275	1	2.17811	0.0469387	0	1.12308	-4.41308
61	hsa-miR-1290	1	2.05283	0.0812598	0	1.03761	-3.62131
62	hsa-miR-132-3p	1	2.07848	0.047105	0	1.05553	-4.40798
63	hsa-miR-135b-5p	1	2.15588	0.00673891	0	1.10828	-7.21327
64	hsa-miR-138-5p	1	2.42507	0.0938016	0	1.27803	-3.41424
65	hsa-miR-140-3p	1	2.19319	0.245289	0	1.13303	-2.02744
66	hsa-miR-145-3p	1	2.27763	0.0993293	0	1.18753	-3.33164
67	hsa-miR-151a-5p	1	2.75703	0.141608	0	1.46311	-2.82002
68	hsa-miR-15a-5p	1	3.36198	0.0552502	0	1.74931	-4.17788
69	hsa-miR-16-5p	1	2.29437	0.251894	0	1.1981	-1.98911
70	hsa-miR-16-1-3p	1	2.0825	0.103734	0	1.05832	-3.26904
71	hsa-miR-181c-5p	1	2.33862	0.114572	0	1.22565	-3.12567
72	hsa-miR-182-5p	1	3.03639	0.1096	0	1.60236	-3.18968
73	hsa-miR-186-5p	1	2.15871	0.171498	0	1.11017	-2.54374
74	hsa-miR-18a-5p	1	2.11756	0.069193	0	1.0824	-3.85323
75	hsa-miR-193b-3p	1	3.56799	0.0497289	0	1.83511	-4.32977
76	hsa-miR-196b-5p	1	2.49885	0.378295	0	1.32126	-1.40242
77	hsa-miR-199a-3p	1	3.57383	0.0599826	0	1.83747	-4.05931
78	hsa-miR-19a-3p	1	2.49821	0.229043	0	1.32089	-2.12631
79	hsa-miR-200b-3p	1	2.18452	0.432269	0	1.12732	-1.21
80	hsa-miR-200c-3p	1	2.13749	0.237816	0	1.09592	-2.07209
81	hsa-miR-20a-3p	1	2.33051	0.276443	0	1.22064	-1.85495
82	hsa-miR-21-3p	1	2.19315	0.0417208	0	1.133	-4.58309
83	hsa-miR-210-3p	1	3.18347	0.0981729	0	1.6706	-3.34853
84	hsa-miR-211-5p	1	2.77792	0.0115406	0	1.474	-6.43714
85	hsa-miR-212-3p	1	2.21683	0.216044	0	1.1485	-2.2106
86	hsa-miR-214-3p	1	2.85936	0.0397389	0	1.51569	-4.6533
87	hsa-miR-22-5p	1	2.34998	0.296584	0	1.23265	-1.75349
88	hsa-miR-222-3p	1	2.02033	0.0738126	0	1.01459	-3.75999
89	hsa-miR-24-3p	1	3.19574	0.223046	0	1.67615	-2.16459
90	hsa-miR-27a-5p	1	3.46948	0.129176	0	1.79472	-2.95259
91	hsa-miR-28-3p	1	2.49839	0.14065	0	1.321	-2.82981
92	hsa-miR-301b-3p	1	2.61584	0.0586069	0	1.38727	-4.09279
93	hsa-miR-30b-5p	1	2.50971	0.219499	0	1.32752	-2.18771
94	hsa-miR-30c-5p	1	2.28616	0.182237	0	1.19292	-2.45611
95	hsa-miR-30d-5p	1	4.65896	0.276658	0	2.22001	-1.85382
96	hsa-miR-320a	1	3.64893	0.0935028	0	1.86748	-3.41885
97	hsa-miR-324-3p	1	2.19852	0.115458	0	1.13654	-3.11456
98	hsa-miR-328-3p	1	3.85795	0.0396671	0	1.94784	-4.65591
99	hsa-miR-339-3p	1	2.75211	0.263018	0	1.46054	-1.92676
100	hsa-miR-342-3p	1	2.543	0.40962	0	1.34653	-1.28764
101	hsa-miR-345-5p	1	2.01433	0.306831	0	1.0103	-1.70448
102	hsa-miR-361-5p	1	4.61946	0.0798921	0	2.20772	-3.6458
103	hsa-miR-362-3p	1	2.92097	0.192759	0	1.54645	-2.37513
104	hsa-miR-422a	1	2.34935	0.226321	0	1.23226	-2.14355
105	hsa-miR-429	1	2.12382	0.0482689	0	1.08666	-4.37276
106	hsa-miR-449a	1	5.40357	0.135137	0	2.43391	-2.88751
107	hsa-miR-450b-5p	1	3.94425	0.08736	0	1.97975	-3.51688
108	hsa-miR-483-5p	1	3.33607	0.031812	0	1.73815	-4.97428
109	hsa-miR-484	1	2.77461	0.394118	0	1.47229	-1.3433
110	hsa-miR-501-5p	1	2.92668	0.0398958	0	1.54926	-4.64762
111	hsa-miR-532-5p	1	2.55478	0.126116	0	1.3532	-2.98717
112	hsa-miR-542-3p	1	5.35976	0.185446	0	2.42217	-2.43093
113	hsa-miR-542-5p	1	3.57946	0.08611	0	1.83974	-3.53767
114	hsa-miR-550a-3p	1	2.98419	0.1904	0	1.57734	-2.39289
115	hsa-miR-550a-5p	1	6.09974	0.281468	0	2.60875	-1.82895
116	hsa-miR-577	1	3.84474	0.209569	0	1.94288	-2.2545
117	hsa-miR-598-3p	1	2.78151	0.0478779	0	1.47587	-4.3845
118	hsa-miR-708-5p	1	2.54143	0.0146459	0	1.34564	-6.09336
119	hsa-miR-720	1	2.33937	0.200665	0	1.22612	-2.31714
120	hsa-miR-885-5p	1	2.20621	0.140452	0	1.14157	-2.83185
121	hsa-miR-886-3p	1	2.00152	0.0333462	0	1.00109	-4.90633
122	hsa-miR-886-5p	1	2.45432	0.0686463	0	1.29532	-3.86467
123	hsa-miR-9-5p	1	3.51556	0.150147	0	1.81376	-2.73555
124	hsa-miR-140-5p	1	2.08112	0.109776	0	1.05736	-3.18736
125	hsa-miR-93-5p	1	2.29774	0.0505364	0	1.20022	-4.30653
126	hsa-miR-29c-5p	1	2.37142	0.28574	0	1.24575	-1.80722
